# Supplementary material for: Two Decades of Outcomes and Quality of Life Following Pencil Beam Scanning Proton Therapy in Children and Adolescents with Rhabdomyosarcoma
Source: Cancers (Basel). 2025 Aug 26;17(17):2771. doi: 10.3390/cancers17172771 (PMC12427509; doi:10.3390/cancers17172771)
Supplement: Supplementary file 1 [file cancers-17-02771-s001.zip]

Archive with 1 entries (1 files):
- cancers-3760136-supplementary.pdf
